# Supplementary material for: Among the world’s smallest vertebrates: a new miniaturized flea-toad (Brachycephalidae) from the Atlantic rainforest
Source: PeerJ. 2024 Oct 25;12:e18265. doi: 10.7717/peerj.18265 (PMC11514764; doi:10.7717/peerj.18265)
Supplement: Supplemental Information 4 [file peerj-12-18265-s004.xlsx]

## Sheet: Brchy Dacnis
Voucher	Current Museum	Type series	SVL	HL (from the tip of the snout to the border of head where it is reduced in width)	HW	END	ND	ED	IOD	UAL	FAL	HAL	TBL	THL	FL	fl	HW/SVL	ED/HW	ED/HL
ZUEC AMP 24982	ZUEC - Campinas	Hylotype	7.55	1.78	1.78	0.37	0.31	0.49	1.42	1.3	2.95	1	3.59	4	4.5	2.75	23.5762	27.5281	27.5281
ZUEC AMP 24981	ZUEC - Campinas	Paratype	6.95	2.28	2.1	0.24	0.16	0.5	0.84	1.3	2.41	1	3.5	3.4	5.6	2.35	30.2158	23.8095	21.9298
ZUEC AMP 24979	Florida Museum - Gainesville	Paratype	7.71	1.96	1.82	0.18	n/a	0.5	1.42	1.37	2.7	0.92	3.51	n/a	n/a	n/a	23.6057	27.4725	25.5102
ZUEC AMP 25274	ZUEC - Campinas	Paratype	8.4	3.18	3.32	0.4	0.2	1.01	1.3	1.5	2.5	1.25	3.7	3.6	6.3	3.5	39.5238	30.4217	31.761
ZUEC AMP 24978	Florida Museum - Gainesville	Paratype	7.44	2.76	2.85	0.5	n/a	1	1.62	1.5	2	1	2.98	n/a	n/a	n/a	38.3065	35.0877	36.2319
HCLP-A 267	HCLP - São Vicente	Paratype	7.87	2.7	2.99	0.4	n/a	1	1.7	1.58	2	1.26	3.27	3.65	5.97	3.08	37.9924	33.4448	37.037
HCLP-A 268	HCLP - São Vicente	Paratype	9.6	3.06	3.08	0.36	n/a	0.95	1.74	2.02	2.2	1.43	4.23	3.56	6.64	3	32.0833	30.8442	31.0458
ZUEC AMP 25272	ZUEC - Campinas	Paratype	7.75	2.2	3.25	0.47	0.31	0.97	1.38	1.62	1.88	1.4	4.25	3.75	5.75	2.75	41.9355	29.8462	44.0909
ZUEC AMP 25270	ZUEC - Campinas	Paratype	9.9	2.76	3.43	1.02	0.3	1.3	1.6	1.3	1.8	1.3	4.3	4	6.2	3.5	34.6465	37.9009	47.1014
ZUEC AMP 24984	ZUEC - Campinas	Paratype	9.88	2.75	3.63	0.63	0.25	1.09	1.38	1.78	1.97	1.56	4.5	5	6.75	4	36.7409	30.0275	39.6364
ZUEC AMP 25275	ZUEC - Campinas	Paratype	7.75	3	3.13	0.47	0.4	0.94	1.25	1.72	2.16	1.63	4	3.25	5.65	3.15	40.3871	30.0319	31.3333
ZUEC AMP 25612	ZUEC - Campinas	Paratype	7.89	1.87	3.12	0.62	0.25	1.06	2.1	1.56	1.8	1.3	3.8	3.7	6	3.1	39.5437	33.9744	56.6845
		W/out holotype	SVL	HL	HW	END	ND	ED	IOD	UAL	FAL	HAL	TBL	THL	FL	fl	HW/SVL	ED/HW	ED/HL
		Mean	8.28545	2.59273	2.97455	0.480909	0.267143	0.938182	1.48455	1.56818	2.12909	1.27727	3.82182	3.76778	6.09556	3.15889	35.9074	31.1692	36.5784
		Std. Dev	1.03064	0.446768	0.54793	0.22563	0.0786796	0.238068	0.324449	0.216186	0.297606	0.229394	0.479538	0.508153	0.413192	0.473905	5.41704	3.82831	9.99761
		Min	6.95	1.87	1.82	0.18	0	0.5	0.84	1.3	1.8	0.92	2.98	0	0	0	23.6057	23.8095	21.9298
		Max	9.9	3.18	3.63	1.02	0.4	1.3	2.1	2.02	2.7	1.63	4.5	5	6.75	4	41.9355	37.9009	56.6845
